# Supplementary material for: Oxolane Ammonium Salts (Muscarine-Like)—Synthesis and Microbiological Activity
Source: Int J Mol Sci. 2024 Feb 17;25(4):2368. doi: 10.3390/ijms25042368 (PMC10889796; doi:10.3390/ijms25042368)
Supplement: Supplementary file 1 [file ijms-25-02368-s001.zip]

Archive with 1 entries (1 files):
- ijms-2855712-supplementary.pdf
